# Supplementary material for: Graph-based exploitation of gene ontology using GOxploreR for scrutinizing biological significance
Source: Sci Rep. 2020 Oct 7;10:16672. doi: 10.1038/s41598-020-73326-3 (PMC7542435; doi:10.1038/s41598-020-73326-3)
Supplement: Supplementary file 1 — Supplementary Information 1. [file 41598_2020_73326_MOESM1_ESM.gz]

Archive with 98 entries (92 files):
- GOxploreR/DESCRIPTION
- GOxploreR/NAMESPACE
- GOxploreR/R
- GOxploreR/R/GO4org.R
- GOxploreR/R/GeneGotermAndLevel.R
- GOxploreR/R/GeneGotermAndLevelOL.R
- GOxploreR/R/JumpNode.R
- GOxploreR/R/RegularNode.R
- GOxploreR/R/allgotree.R
- GOxploreR/R/allterms.R
- GOxploreR/R/buildGoTree.R
- GOxploreR/R/degreeDistBP.R
- GOxploreR/R/degreeDistCC.R
- GOxploreR/R/degreeDistMF.R
- GOxploreR/R/drawGraph.R
- GOxploreR/R/drawGraph4vis.R
- GOxploreR/R/edgeListBp.R
- GOxploreR/R/edgeListCc.R
- GOxploreR/R/edgeListMf.R
- GOxploreR/R/goedit.R
- GOxploreR/R/gotermlevel.R
- GOxploreR/R/gotermlevelcc.R
- GOxploreR/R/gotermlevelmf.R
- GOxploreR/R/load.R
- GOxploreR/R/rankingFun.R
- GOxploreR/R/supportedOrganism.R
- GOxploreR/R/sysdata.rda
- GOxploreR/R/visdag.R
- GOxploreR/build
- GOxploreR/build/vignette.rds
- GOxploreR/inst
- GOxploreR/inst/doc
- GOxploreR/inst/doc/GOxploreR.R
- GOxploreR/inst/doc/GOxploreR.Rmd
- GOxploreR/inst/doc/GOxploreR.pdf
- GOxploreR/man
- GOxploreR/man/GO2DecBP.Rd
- GOxploreR/man/GO2DecCC.Rd
- GOxploreR/man/GO2DecMF.Rd
- GOxploreR/man/GO4Organism.Rd
- GOxploreR/man/GOTermBP2ChildLevel.Rd
- GOxploreR/man/GOTermBPOnLevel.Rd
- GOxploreR/man/GOTermCC2ChildLevel.Rd
- GOxploreR/man/GOTermCCOnLevel.Rd
- GOxploreR/man/GOTermMF2ChildLevel.Rd
- GOxploreR/man/GOTermMFOnLevel.Rd
- GOxploreR/man/GOTermsApp.B.Rd
- GOxploreR/man/GOTermsApp.C.Rd
- GOxploreR/man/GOTermsApp.M.Rd
- GOxploreR/man/Gene2GOTermAndLevel.Rd
- GOxploreR/man/Gene2GOTermAndLevel_ON.Rd
- GOxploreR/man/GetDAG.Rd
- GOxploreR/man/GetLeafNodesBP.Rd
- GOxploreR/man/GetLeafNodesCC.Rd
- GOxploreR/man/GetLeafNodesMF.Rd
- GOxploreR/man/Level2GOTermBP.Rd
- GOxploreR/man/Level2GOTermCC.Rd
- GOxploreR/man/Level2GOTermMF.Rd
- GOxploreR/man/Level2JumpNodeBP.Rd
- GOxploreR/man/Level2JumpNodeCC.Rd
- GOxploreR/man/Level2JumpNodeMF.Rd
- GOxploreR/man/Level2LeafNodeBP.Rd
- GOxploreR/man/Level2LeafNodeCC.Rd
- GOxploreR/man/Level2LeafNodeMF.Rd
- GOxploreR/man/Level2NoLeafNodeBP.Rd
- GOxploreR/man/Level2NoLeafNodeCC.Rd
- GOxploreR/man/Level2NoLeafNodeMF.Rd
- GOxploreR/man/Level2RegularNodeBP.Rd
- GOxploreR/man/Level2RegularNodeCC.Rd
- GOxploreR/man/Level2RegularNodeMF.Rd
- GOxploreR/man/all_terms_level_h2.Rd
- GOxploreR/man/degreeDistBP.Rd
- GOxploreR/man/degreeDistCC.Rd
- GOxploreR/man/degreeDistMF.Rd
- GOxploreR/man/distRankingGO.Rd
- GOxploreR/man/drawGraph.Rd
- GOxploreR/man/drawGraph4Vis.Rd
- GOxploreR/man/edgelistBP.Rd
- GOxploreR/man/edgelistCC.Rd
- GOxploreR/man/edgelistMF.Rd
- GOxploreR/man/getGOcategory.Rd
- GOxploreR/man/getNodeTerms.Rd
- GOxploreR/man/goterm.org.Rd
- GOxploreR/man/maxLevelBP.Rd
- GOxploreR/man/maxLevelCC.Rd
- GOxploreR/man/maxLevelMF.Rd
- GOxploreR/man/prioritizedGOTerms.Rd
- GOxploreR/man/scoreRankingGO.Rd
- GOxploreR/man/visRDAGBP.Rd
- GOxploreR/man/visRDAGCC.Rd
- GOxploreR/man/visRDAGMF.Rd
- GOxploreR/man/visRsubDAGBP.Rd
- GOxploreR/man/visRsubDAGCC.Rd
- GOxploreR/man/visRsubDAGMF.Rd
- GOxploreR/vignettes
- GOxploreR/vignettes/GOxploreR.Rmd
- GOxploreR/vignettes/bibliography.bib
- GOxploreR/vignettes/biomed-central.csl
