# Supplementary material for: Graph-based exploitation of gene ontology using GOxploreR for scrutinizing biological significance
Source: Sci Rep. 2020 Oct 7;10:16672. doi: 10.1038/s41598-020-73326-3 (PMC7542435; doi:10.1038/s41598-020-73326-3)
Supplement: Supplementary file 1 — Supplementary Information 1. [file 41598_2020_73326_MOESM1_ESM.gz › GOxploreR/DESCRIPTION]

Package: GOxploreR
Type: Package
Title: Structural exploration of Gene Ontology knowleadgebase
Version: 0.1.0
Author: Kalifa Manjang, Frank Emmert-Streib, Shailesh Tripathi
Maintainer: Kalifa Manjang <kalifamanjang1@gmail.com>
Description: The GOxploreR package work specifically with genes and Gene ontology(GO) terms.
             The package provides an effective and simple way to connect with the terms of the GO. Given
             a set of genes, the package contain functions to asses the GO and acquire the terms that 
            associated with the genes and the levels of the GO terms. This can be done for the three 
            different GO ontology. 
License: GPL-2
Encoding: UTF-8
LazyData: true
RoxygenNote: 7.0.2
Imports: GO.db, igraph, network, ggnetwork, dplyr, biomaRt, annotate,
        graphics
Depends: R (>= 2.10), ggplot2
Suggests: knitr, rmarkdown
VignetteBuilder: knitr
NeedsCompilation: no
Packaged: 2020-01-20 15:58:51 UTC; facihul
