# Supplementary material for: Graph-based exploitation of gene ontology using GOxploreR for scrutinizing biological significance
Source: Sci Rep. 2020 Oct 7;10:16672. doi: 10.1038/s41598-020-73326-3 (PMC7542435; doi:10.1038/s41598-020-73326-3)
Supplement: Supplementary file 1 — Supplementary Information 1. [file 41598_2020_73326_MOESM1_ESM.gz › GOxploreR/NAMESPACE]

# Generated by roxygen2: do not edit by hand

export(GO2DecBP)
export(GO2DecCC)
export(GO2DecMF)
export(GO4Organism)
export(GOTermBP2ChildLevel)
export(GOTermBPOnLevel)
export(GOTermCC2ChildLevel)
export(GOTermCCOnLevel)
export(GOTermMF2ChildLevel)
export(GOTermMFOnLevel)
export(Gene2GOTermAndLevel)
export(Gene2GOTermAndLevel_ON)
export(GetDAG)
export(GetLeafNodesBP)
export(GetLeafNodesCC)
export(GetLeafNodesMF)
export(Level2GOTermBP)
export(Level2GOTermCC)
export(Level2GOTermMF)
export(Level2JumpNodeBP)
export(Level2JumpNodeCC)
export(Level2JumpNodeMF)
export(Level2LeafNodeBP)
export(Level2LeafNodeCC)
export(Level2LeafNodeMF)
export(Level2NoLeafNodeBP)
export(Level2NoLeafNodeCC)
export(Level2NoLeafNodeMF)
export(Level2RegularNodeBP)
export(Level2RegularNodeCC)
export(Level2RegularNodeMF)
export(degreeDistBP)
export(degreeDistCC)
export(degreeDistMF)
export(distRankingGO)
export(getGOcategory)
export(prioritizedGOTerms)
export(scoreRankingGO)
export(visRDAGBP)
export(visRDAGCC)
export(visRDAGMF)
export(visRsubDAGBP)
export(visRsubDAGCC)
export(visRsubDAGMF)
importFrom(GO.db,GOBPCHILDREN)
importFrom(GO.db,GOCCCHILDREN)
importFrom(GO.db,GOMFCHILDREN)
importFrom(annotate,Ontology)
importFrom(biomaRt,getBM)
importFrom(biomaRt,listAttributes)
importFrom(biomaRt,listFilters)
importFrom(biomaRt,useDataset)
importFrom(biomaRt,useEnsembl)
importFrom(biomaRt,useMart)
importFrom(dplyr,"%>%")
importFrom(dplyr,arrange)
importFrom(dplyr,distinct)
importFrom(dplyr,id)
importFrom(dplyr,mutate)
importFrom(dplyr,rename)
importFrom(ggnetwork,geom_edges)
importFrom(ggnetwork,geom_nodes)
importFrom(ggnetwork,geom_nodetext)
importFrom(ggnetwork,ggnetwork)
importFrom(ggplot2,aes)
importFrom(ggplot2,annotate)
importFrom(ggplot2,arrow)
importFrom(ggplot2,coord_flip)
importFrom(ggplot2,element_blank)
importFrom(ggplot2,element_line)
importFrom(ggplot2,element_text)
importFrom(ggplot2,geom_hline)
importFrom(ggplot2,geom_line)
importFrom(ggplot2,geom_point)
importFrom(ggplot2,ggplot)
importFrom(ggplot2,guides)
importFrom(ggplot2,labs)
importFrom(ggplot2,rel)
importFrom(ggplot2,scale_alpha)
importFrom(ggplot2,scale_color_discrete)
importFrom(ggplot2,scale_color_manual)
importFrom(ggplot2,scale_fill_manual)
importFrom(ggplot2,scale_x_discrete)
importFrom(ggplot2,scale_y_continuous)
importFrom(ggplot2,scale_y_discrete)
importFrom(ggplot2,theme)
importFrom(ggplot2,unit)
importFrom(ggplot2,xlab)
importFrom(ggplot2,ylab)
importFrom(graphics,barplot)
importFrom(graphics,par)
importFrom(igraph,all_simple_paths)
importFrom(igraph,get.all.shortest.paths)
importFrom(igraph,graph.edgelist)
importFrom(igraph,simplify)
importFrom(network,"%v%<-")
importFrom(network,network)
importFrom(network,network.size)
importFrom(stats,median)
