# Supplementary material for: Graph-based exploitation of gene ontology using GOxploreR for scrutinizing biological significance
Source: Sci Rep. 2020 Oct 7;10:16672. doi: 10.1038/s41598-020-73326-3 (PMC7542435; doi:10.1038/s41598-020-73326-3)
Supplement: Supplementary file 1 — Supplementary Information 1. [file 41598_2020_73326_MOESM1_ESM.gz › GOxploreR/R/drawGraph.R]

#' Visualize GO DAG
#'
#' @param Elegans   The igraph object
#' @param nodeinfo  The graph structure
#' @param title     The title of the plot
#' @param species   The organism of interest
#' @param ont       The ontology
#' @param org       Organism
#' @return A graph of the simplified GO tree
#' @keywords internal
#' @importFrom network %v%<-
#'
#' @importFrom ggnetwork ggnetwork geom_edges geom_nodes geom_nodetext
#' @importFrom dplyr distinct %>% rename mutate arrange id


drawGraph <- function(Elegans, nodeinfo, title, species, ont, org){
  xend <- yend <- level <- label <- NULL

  if(toupper(ont) == "BP"){
    y <- xx.ch
    jump <- 0.03
  }else if(toupper(ont) == "MF"){
    y <- xx.ch1
    jump <- 0.02
  }else if(toupper(ont) == "CC"){
    y <- xx.ch2
    jump <- 0.02
  }


  # Preprocess data
  title <- title
  edges <- unique(as.data.frame(Elegans))

  # Get levels
  levels <- as.data.frame(nodeinfo)
  num <- max(unlist(levels))

  # Count total number of terms

  GOTotal <- lapply(1:length(species), function(x){
    length(species[[as.character(x)]])})
  GOTotal <- unlist(GOTotal)

  # Edges
  colnames(edges) <- c("source", "target")

  source <- edges %>%
    distinct(source) %>%
    rename(id = source)

  target <- edges %>%
    distinct(target) %>%
    rename(id = target)

  # Nodes
  node.data <- data.frame(id=1:num)
  nodes <- node.data %>%
    mutate(label = GOTotal) %>%
    arrange(id)

  nodes

  # Network
  n <- network::network(edges, vertex.attr = nodes, matrix.type = "edgelist", ignore.eval = FALSE)

  tags <- c()
  for (i in 1:network::network.size(n)) {
    tags[i] <- which(levels == i, arr.ind = T)[1]
  }

  n %v% "level"  <- tags

  # Generate layout
  start <- 1
  increment <- 1/max(tags)
  traces <- list()
  for (i in 1:network::network.size(n)) {
    position <- which(levels == i, arr.ind = T)
    if(position[2] == 1){
      traces[[i]] <- c(0, start)
    }
    else if(position[2] == 2){
      traces[[i]] <- c(0.5, start)
    }
    else{
      traces[[i]] <- c(1, start)
    }

    next.pos <- which(levels == i+1, arr.ind = T)

    if(!is.na(next.pos[1])){
      if(next.pos[1] != position[1]){
        start <- start - increment
      }
    }
  }

  layout <- do.call(rbind, traces)

  net <- ggnetwork(n, layout = layout)
  net$level <- factor(net$level, levels=c(1:max(tags)))


  # Connection between nodes

  a <- nodeinfo
  connect <- a[,2]
  storeCount <- matrix(0, nrow = dim(a)[1],ncol = dim(a)[2])

  for(x in 1:length(connect)){
    if(connect[x] != 0 && x != dim(a)[1]){
      childTerms <- lapply(species[[as.character(connect[x])]], function(x){ # Finding children terms
        y[[x]]
      })
      childTerms <- unique(unlist(childTerms))
      currentPos <- which(connect[x] == connect)
      nextPos <- a[currentPos + 1,]
      for(i in 1:length(nextPos)){
        if (nextPos[i] != 0){
          storeCount[currentPos,i] <- length(which(species[[as.character(nextPos[i])]] %in% childTerms))
        }
      }
    }
  }

  storeCount <- as.data.frame(storeCount)
  colnames(storeCount) <- c("a","b","c")

  ##

  # Plot network


  p <- ggplot(net, aes(x = x, y = y, xend = xend, yend = yend))  + geom_hline(yintercept = unique(net$y), color = "white", size=0.5) +
    geom_edges(aes(color = level), arrow = arrow(length = unit(3, "pt"), type = "closed"), curvature = 0.2) +
    geom_nodes(aes(color = level, size = 10, stroke = 2.7)) +
    #geom_nodes(size = 3, shape = 21, color = "steelblue") +
    geom_nodetext(aes(label = label), color= "#3f2a1d", fontface = "bold", size = 3.5) +
    theme(plot.title = element_text(face = "bold", size = rel(1.1), hjust = 0.5), plot.caption = element_blank(),
          axis.ticks.y =element_blank(),
          axis.title = element_blank(),
          axis.text.x = element_text(size = 10, face = "bold"),
          axis.text.y = element_blank(),legend.position = "none",panel.grid.minor.y = element_blank(),
          panel.grid.major.y = element_blank()) + labs(caption = paste("Visualization of the reduced GO DAG for", tolower(org), sep = " ")) +
    scale_x_discrete(limits=c(0, 0.5, 1), breaks=c("0","0.5","1"), labels=c("JN", "RN", "LN")) +
    guides(size = F) + annotate("text", x = 1.2, y = unique(net$y) + jump , label = paste("L", 0:(max(tags)-1), ": ", "   "), fontface = 2, hjust = 0) +
    annotate("text", x = 1.4, y = unique(net$y) + jump, label = paste("J = ", storeCount$a[1:max(tags)], sep = ""), hjust = 0) +
    annotate("text", x = 1.7, y = unique(net$y) + jump, label = paste("R = ", storeCount$b[1:max(tags)], sep = ""), hjust = 0) +
    annotate("text", x = 2.0, y = unique(net$y) + jump, label = paste("L = ", storeCount$c[1:max(tags)], sep = ""), hjust = 0)

  return(p)

}
