# Supplementary material for: Graph-based exploitation of gene ontology using GOxploreR for scrutinizing biological significance
Source: Sci Rep. 2020 Oct 7;10:16672. doi: 10.1038/s41598-020-73326-3 (PMC7542435; doi:10.1038/s41598-020-73326-3)
Supplement: Supplementary file 1 — Supplementary Information 1. [file 41598_2020_73326_MOESM1_ESM.gz › GOxploreR/man/GetLeafNodesBP.Rd]

% Generated by roxygen2: do not edit by hand
% Please edit documentation in R/allgotree.R
\name{GetLeafNodesBP}
\alias{GetLeafNodesBP}
\title{All the BP GO-DAG leaf nodes}
\usage{
GetLeafNodesBP(organism = NULL)
}
\arguments{
\item{organism}{An object of class character that represents an organism}
}
\value{
A two-coloum matrix of all the leaf nodes in the organism-specific DAG and their respective levels
}
\description{
Returns all the leaf nodes from a particular organism-specific GO-DAG. If empty (or if "BP"), all the general BP
             GO-DAG leaf nodes will be returned. The supported organism are "Homo sapiens / Human", "Rattus norvegicus / Rat",
             "Mus musculus / Mouse", "Danio rerio / Zebrafish", "Caenorhabditis elegans / Worm" ,"Arabidopsis thaliana / Cress",
             "Saccharomyces cerevisiae / Yeast", "Schizosaccharomyces pombe / Fission yeast",
             "Drosophila melanogaster / Fruit fly", "Escherichia coli / E.coli".
}
\examples{
# General GO BP leaf nodes
GetLeafNodesBP("BP")

# Human BP GO-DAG leaf nodes
GetLeafNodesBP(organism = "Human")

# Mouse BP GO-DAG leaf nodes
GetLeafNodesBP(organism = "Mouse")

}
