# Supplementary material for: Graph-based exploitation of gene ontology using GOxploreR for scrutinizing biological significance
Source: Sci Rep. 2020 Oct 7;10:16672. doi: 10.1038/s41598-020-73326-3 (PMC7542435; doi:10.1038/s41598-020-73326-3)
Supplement: Supplementary file 1 — Supplementary Information 1. [file 41598_2020_73326_MOESM1_ESM.gz › GOxploreR/man/Level2LeafNodeBP.Rd]

% Generated by roxygen2: do not edit by hand
% Please edit documentation in R/degreeDistBP.R
\name{Level2LeafNodeBP}
\alias{Level2LeafNodeBP}
\title{GO biological process (BP) level leaf nodes getter}
\usage{
Level2LeafNodeBP(level, organism = NULL)
}
\arguments{
\item{level}{A numeric value for the GO-level}

\item{organism}{An organism of interest from the list of supported organism. If the parameter is NULL the results
are from the general GO-DAG (default).}
}
\value{
All leaf nodes on the level.
}
\description{
Derive all the leaf nodes from a GO BP level. The supported organism are "Homo sapiens / Human",
             "Rattus norvegicus / Rat", "Mus musculus / Mouse", "Danio rerio / Zebrafish",
             "Caenorhabditis elegans / Worm", "Arabidopsis thaliana / Cress", "Saccharomyces cerevisiae / Yeast",
             "Schizosaccharomyces pombe / Fission yeast", "Drosophila melanogaster / Fruit fly", "Escherichia coli / E.coli".
}
\examples{

# level 2 leaf nodes for Drosophila melanogaster GO-DAG
Level2LeafNodeBP(2, "Drosophila melanogaster")

# level 10 leaf nodes for Drosophila melanogaster GO-DAG
Level2LeafNodeBP(10, "Drosophila melanogaster")

}
