# Supplementary material for: Graph-based exploitation of gene ontology using GOxploreR for scrutinizing biological significance
Source: Sci Rep. 2020 Oct 7;10:16672. doi: 10.1038/s41598-020-73326-3 (PMC7542435; doi:10.1038/s41598-020-73326-3)
Supplement: Supplementary file 1 — Supplementary Information 1. [file 41598_2020_73326_MOESM1_ESM.gz › GOxploreR/man/Level2RegularNodeBP.Rd]

% Generated by roxygen2: do not edit by hand
% Please edit documentation in R/RegularNode.R
\name{Level2RegularNodeBP}
\alias{Level2RegularNodeBP}
\title{Regular nodes from a GO BP level}
\usage{
Level2RegularNodeBP(level, organism = NULL)
}
\arguments{
\item{level}{A numeric value for the GO-level}

\item{organism}{Organism of interest that is supported by the package}
}
\value{
Regular nodes from the GO-level
}
\description{
The function retrieves the Regular nodes (RNs) from a GO-level. RNs are those GO-terms which have all their
             children term in the next GO-level (i.e level of parent + 1).
             If the optional parameter "organism" is missing then the result will be from the general GO tree instead of
             from a particular organism. The supported organisms are "Homo sapiens / Human", "Rattus norvegicus / Rat",
             "Mus musculus / Mouse", "Danio rerio / Zebrafish", "Caenorhabditis elegans / Worm" ,"Arabidopsis thaliana / Cress",
             "Saccharomyces cerevisiae / Yeast", "Schizosaccharomyces pombe / Fission yeast",
             "Drosophila melanogaster / Fruit fly", "Escherichia coli / E.coli".
}
\examples{
# Regular nodes on level 3
Level2RegularNodeBP(level = 3, organism = "Human" )

# Regular nodes on level 6
Level2RegularNodeBP(level = 6, organism = "Mus musculus" )

}
