# Supplementary material for: Graph-based exploitation of gene ontology using GOxploreR for scrutinizing biological significance
Source: Sci Rep. 2020 Oct 7;10:16672. doi: 10.1038/s41598-020-73326-3 (PMC7542435; doi:10.1038/s41598-020-73326-3)
Supplement: Supplementary file 1 — Supplementary Information 1. [file 41598_2020_73326_MOESM1_ESM.gz › GOxploreR/man/all_terms_level_h2.Rd]

% Generated by roxygen2: do not edit by hand
% Please edit documentation in R/allterms.R
\name{all_terms_level_h2}
\alias{all_terms_level_h2}
\title{Building tree}
\usage{
all_terms_level_h2(xx.ch, terms)
}
\arguments{
\item{xx.ch}{The list Go child terms}

\item{terms}{The Go terms whoes children need to be determine}
}
\value{
returns GO terms.
}
\description{
Building tree
}
\keyword{internal}
