# Supplementary material for: Graph-based exploitation of gene ontology using GOxploreR for scrutinizing biological significance
Source: Sci Rep. 2020 Oct 7;10:16672. doi: 10.1038/s41598-020-73326-3 (PMC7542435; doi:10.1038/s41598-020-73326-3)
Supplement: Supplementary file 1 — Supplementary Information 1. [file 41598_2020_73326_MOESM1_ESM.gz › GOxploreR/man/degreeDistMF.Rd]

% Generated by roxygen2: do not edit by hand
% Please edit documentation in R/degreeDistMF.R
\name{degreeDistMF}
\alias{degreeDistMF}
\title{Degree distribution of the GO molecular function (MF) terms on a GO-level}
\usage{
degreeDistMF(level)
}
\arguments{
\item{level}{A numeric value for the GO-level}
}
\value{
A plot showing the degree distribution
}
\description{
For a directed graph, the in-degree nodes are the nodes which have edges coming into them
             and the out-degree nodes are those which have edges going out of them. The degreeDistMF
             function shows the distribution of these degrees over a particular GO-level. A bar plot is obtain
             which shows how many nodes in the GO-level have a certain degree k.
}
\examples{
# Degree distribution of GO-terms on level 3
degreeDistMF(level = 3)

# Degree distribution of GO-terms on level 10
degreeDistMF(level = 10)
}
