# Supplementary material for: Graph-based exploitation of gene ontology using GOxploreR for scrutinizing biological significance
Source: Sci Rep. 2020 Oct 7;10:16672. doi: 10.1038/s41598-020-73326-3 (PMC7542435; doi:10.1038/s41598-020-73326-3)
Supplement: Supplementary file 1 — Supplementary Information 1. [file 41598_2020_73326_MOESM1_ESM.gz › GOxploreR/man/drawGraph4Vis.Rd]

% Generated by roxygen2: do not edit by hand
% Please edit documentation in R/drawGraph4vis.R
\name{drawGraph4Vis}
\alias{drawGraph4Vis}
\title{Visualize GO DAG}
\usage{
drawGraph4Vis(Elegans, nodeinfo, title, species, ont, val, org)
}
\arguments{
\item{Elegans}{The igraph object}

\item{nodeinfo}{The graph structure}

\item{title}{The title of the plot}

\item{species}{The organism of interest}

\item{ont}{The ontology}

\item{val}{The important GO categories}

\item{org}{The organism}
}
\value{
A graph of the simplified GO tree
}
\description{
Visualize GO DAG
}
\keyword{internal}
