# Supplementary material for: Graph-based exploitation of gene ontology using GOxploreR for scrutinizing biological significance
Source: Sci Rep. 2020 Oct 7;10:16672. doi: 10.1038/s41598-020-73326-3 (PMC7542435; doi:10.1038/s41598-020-73326-3)
Supplement: Supplementary file 1 — Supplementary Information 1. [file 41598_2020_73326_MOESM1_ESM.gz › GOxploreR/man/edgelistMF.Rd]

% Generated by roxygen2: do not edit by hand
% Please edit documentation in R/edgeListMf.R
\name{edgelistMF}
\alias{edgelistMF}
\title{Title}
\usage{
edgelistMF(x)
}
\arguments{
\item{x}{The GO terms}
}
\value{
return the edgelist of the GO term
}
\description{
Title
}
\keyword{internal}
