# Supplementary material for: Graph-based exploitation of gene ontology using GOxploreR for scrutinizing biological significance
Source: Sci Rep. 2020 Oct 7;10:16672. doi: 10.1038/s41598-020-73326-3 (PMC7542435; doi:10.1038/s41598-020-73326-3)
Supplement: Supplementary file 1 — Supplementary Information 1. [file 41598_2020_73326_MOESM1_ESM.gz › GOxploreR/man/getGOcategory.Rd]

% Generated by roxygen2: do not edit by hand
% Please edit documentation in R/allterms.R
\name{getGOcategory}
\alias{getGOcategory}
\title{GO-term category getter}
\usage{
getGOcategory(goterm)
}
\arguments{
\item{goterm}{An object with a category}
}
\value{
A data.frame object containing the terms, category and ontology.
}
\description{
Get the category of a GO-term. It checks if a GO-term is a jump node (RN), regular node (RN) or
leaf node (LN).
}
\examples{
goterm <- c("GO:0106003","GO:0044815","GO:1990415","GO:0002133","GO:1990415","GO:0089713",
"GO:1990666","GO:0036125")

getGOcategory(goterm)

}
