# Supplementary material for: Graph-based exploitation of gene ontology using GOxploreR for scrutinizing biological significance
Source: Sci Rep. 2020 Oct 7;10:16672. doi: 10.1038/s41598-020-73326-3 (PMC7542435; doi:10.1038/s41598-020-73326-3)
Supplement: Supplementary file 1 — Supplementary Information 1. [file 41598_2020_73326_MOESM1_ESM.gz › GOxploreR/man/maxLevelCC.Rd]

% Generated by roxygen2: do not edit by hand
% Please edit documentation in R/allterms.R
\name{maxLevelCC}
\alias{maxLevelCC}
\title{Return length of depth for cc}
\usage{
maxLevelCC(Organism)
}
\arguments{
\item{org}{organism}
}
\value{
length of depth
}
\description{
Return length of depth for cc
}
\keyword{internal}
