# Supplementary material for: Graph-based exploitation of gene ontology using GOxploreR for scrutinizing biological significance
Source: Sci Rep. 2020 Oct 7;10:16672. doi: 10.1038/s41598-020-73326-3 (PMC7542435; doi:10.1038/s41598-020-73326-3)
Supplement: Supplementary file 1 — Supplementary Information 1. [file 41598_2020_73326_MOESM1_ESM.gz › GOxploreR/vignettes/bibliography.bib]

@article{gene2018gene,
  title={The gene ontology resource: 20 years and still Going strong},
  author={Gene Ontology Consortium},
  journal={Nucleic acids research},
  volume={47},
  number={D1},
  pages={D330--D338},
  year={2018},
  publisher={Oxford University Press}
}
